# Supplementary material for: Evaluation of Antiproliferative Properties of CoMnZn-Fe2O4 Ferrite Nanoparticles in Colorectal Cancer Cells
Source: Pharmaceuticals (Basel). 2024 Mar 1;17(3):327. doi: 10.3390/ph17030327 (PMC10973991; doi:10.3390/ph17030327)
Supplement: Supplementary file 1 [file pharmaceuticals-17-00327-s001.zip]

Archive with 1 entries (1 files):
- pharmaceuticals-2871119-supplementary.pdf
